# Supplementary material for: Experimental Investigation of Fin Distribution Effects on Single-Phase Flow in Micro-Pin-Finned Heat Sinks with Numerical Support
Source: Micromachines (Basel). 2026 Mar 29;17(4):416. doi: 10.3390/mi17040416 (PMC13117653; doi:10.3390/mi17040416)
Supplement: Supplementary file 1 [file micromachines-17-00416-s001.zip]

Archive with 1 entries (1 files):
- micromachines-4153936-supplementary.xlsx
