# Supplementary material for: Experimental Investigation of Fin Distribution Effects on Single-Phase Flow in Micro-Pin-Finned Heat Sinks with Numerical Support
Source: Micromachines (Basel). 2026 Mar 29;17(4):416. doi: 10.3390/mi17040416 (PMC13117653; doi:10.3390/mi17040416)
Supplement: Supplementary file 1 [file micromachines-17-00416-s001.zip › micromachines-4153936-supplementary.xlsx]

## Sheet: Sayfa1
Heat sink	G	Nu	f	Re	AR1	AR2					MH0	MH1	MH2	MH3
MH-0	500	4.17884	0.101043	233.389	1	43531				Aci	2.2	2.2	2.2	2.2
MH-0	550	4.33742	0.0882863	250.987	1	43531				Aco	2.2	2.6	2.6	2.8
MH-0	600	4.38949	0.0792307	268.852	1	43531				AR1	1	1.18182	1.18182	1.27273
MH-0	650	4.52314	0.0716081	287.542	1	43531
MH-0	700	4.66039	0.0658126	305.633	1	43531				At	696.5	688.4	705.356	687.95
MH-0	750	4.79767	0.0610621	323.863	1	43531				Ap	16	16	16	16
MH-1	500	4.71763	0.0851488	234.705	1182	43.025				AR2	43.5312	43.025	44.0847	42.9969
MH-1	550	4.79064	0.0741562	252.203	1182	43.025
MH-1	600	4.84025	0.0648157	269.898	1182	43.025
MH-1	650	4.94476	0.0586289	290.008	1182	43.025
MH-1	700	5.09783	0.0541683	308.48	1182	43.025
MH-1	750	5.24638	0.0497761	327.945	1182	43.025
MH-2	400	4.49972	0.119831	196.458	1182	44085
MH-2	450	4.61742	0.0962507	216.752	1182	44085
MH-2	500	4.67016	0.0840039	233.967	1182	44085
MH-2	550	4.67293	0.0735981	252.37	1182	44085
MH-2	600	4.80374	0.0664068	270.307	1182	44085
MH-2	650	4.90469	0.0602387	289.078	1182	44085
MH-2	700	4.96346	0.0546274	306.985	1182	44085
MH-2	750	5.12566	0.0513439	325.619	1182	44085
MH-3	500	4.73204	0.0910979	234.335	1273	42997
MH-3	550	4.886	0.0777763	252.37	1273	42997
MH-3	600	5.02058	0.0680146	271.305	1273	42997
MH-3	650	5.09497	0.0629186	289.511	1273	42997
MH-3	700	5.1942	0.0567864	307.698	1273	42997
MH-3	750	5.3841	0.0532493	325.823	1273	42997
